# Supplementary material for: Long-term outcomes of an educational intervention to reduce antibiotic prescribing for childhood upper respiratory tract infections in rural China: Follow-up of a cluster-randomised controlled trial
Source: PLoS Med. 2019 Feb 5;16(2):e1002733. doi: 10.1371/journal.pmed.1002733 (PMC6363140; doi:10.1371/journal.pmed.1002733)
Supplement: S1 Data — (XLSX) [file pmed.1002733.s003.xlsx]

## Sheet: S7_Data
Town	Arm	Time	Ab_pr	Ab_mult	Ab_broad	Ab_inj	Ab_cluster_n	Av	Gluco	Vit	Trad_chinese	Other_non_AB	Total_fee_usd	Ab_usd	Non_ab_usd
1	1	1	0.715	0.0979021	0.951049	0.167832	143	0.475	0.08	0.145	0.84	0.93	3.55235	0.4824	1.59535
1	1	2	0.585	0.0512821	0.905983	0.410256	117	0.56	0.08	0.075	0.84	0.89	3.83415	0.3801	1.9877
1	1	3	0.59059	0.0178359	0.841855	0.0808561	841	0.502107	0.125	0.221208	0.886938	0.847612	4.47051	0.363118	2.62474
2	1	1	0.885	0.107345	0.870056	0.0564972	177	0.705	0.115	0.19	0.745	0.92	4.2109	0.6114	2.18535
2	1	2	0.31	0.0645161	0.870968	0.0806452	62	0.675	0.11	0.175	0.895	0.89	3.81565	0.20635	2.15715
2	1	3	0.687138	0.0118044	0.784148	0.0590219	593	0.16686	0.133256	0.186559	0.924681	0.900348	4.3347	0.479189	2.39196
3	1	1	0.875	0.0457143	0.897143	0.142857	175	0.66	0.05	0.185	0.72	0.95	3.9112	0.60355	1.93755
3	1	2	0.14	0	0.821429	0.0714286	28	0.74	0.06	0.125	0.91	0.935	3.65325	0.08655	2.1662
3	1	3	0.290718	0.0240964	0.391566	0.0903614	166	0.788091	0.0963222	0.150613	0.880911	0.914186	4.36891	0.208371	2.70203
4	0	1	0.755	0.0331126	0.615894	0.112583	151	0.585	0.035	0.17	0.845	0.6	4.78215	0.506	2.8251
4	0	2	0.72	0.0138889	0.701389	0.25	144	0.75	0.01	0.19	0.85	0.775	4.83535	0.49065	2.99845
4	0	3	0.657459	0.00840336	0.609244	0.0315126	476	0.766575	0.0842541	0.121547	0.899171	0.86326	4.80811	0.416119	2.94909
5	0	1	0.635	0.0314961	0.779528	0.212598	127	0.34	0.035	0.31	0.795	0.76	4.15655	0.3807	2.42075
5	0	2	0.595	0.0840336	0.722689	0.159664	119	0.27	0.015	0.26	0.755	0.76	4.12455	0.3669	2.41805
5	0	3	0.577497	0.111332	0.691849	0.198807	503	0.226177	0.123995	0.363949	0.758898	0.86682	5.1856	0.369633	3.3686
6	0	1	0.9	0.0166667	0.827778	0.144444	180	0.31	0.075	0.095	0.785	0.9	4.1004	0.53845	2.12515
6	0	2	0.91	0.0384615	0.868132	0.368132	182	0.635	0.265	0.105	0.78	0.9	3.9315	0.54705	1.93345
6	0	3	0.875887	0.0283401	0.834008	0.0931174	247	0.51773	0.358156	0.134752	0.865248	0.939716	4.46933	0.540071	2.52277
7	1	1	0.75	0	0.813333	0.173333	150	0.685	0.49	0.085	0.905	0.7	5.07265	0.5278	3.11295
7	1	2	0.394444	0.056338	0.661972	0.056338	71	0.6	0.261111	0.166667	0.905556	0.772222	4.77044	0.307889	3.07139
7	1	3	0.411765	0.0357143	0.75	0.0357143	28	0.455882	0.338235	0.205882	0.882353	0.823529	4.57779	0.271176	2.87618
8	1	1	0.825	0.0909091	0.90303	0.654545	165	0.65	0.275	0.145	0.745	0.835	4.869	0.6199	2.80255
8	1	2	0.3	0.0166667	0.816667	0.516667	60	0.77	0.275	0.135	0.88	0.775	5.06825	0.2053	3.42325
8	1	3	0.654746	0.0231092	0.79937	0.139706	952	0.76685	0.402338	0.10729	0.830812	0.863136	4.78956	0.432338	2.92309
9	1	1	0.935	0.0855615	0.834225	0.128342	187	0.86	0.34	0.065	0.975	0.875	3.76325	0.6053	1.7212
9	1	2	0.38	0.0394737	0.592105	0.118421	76	0.82	0.28	0.105	0.92	0.78	4.1683	0.2431	2.4946
9	1	3	0.385542	0.03125	0.4375	0.03125	32	0.783133	0.337349	0.108434	0.963855	0.722892	3.1641	0.258193	1.46325
10	1	1	0.87	0.178161	0.390805	0.201149	174	0.47	0.28	0.145	0.83	0.88	4.13235	0.6589	2.00695
10	1	2	0.505	0.108911	0.217822	0.108911	101	0.605	0.45	0.065	0.895	0.93	4.099	0.34675	2.29265
10	1	3	0.219002	0.0294118	0.404412	0.0955882	136	0.800322	0.2657	0.31401	0.94847	0.887279	4.42755	0.145668	2.88167
11	0	1	0.57	0.0263158	0.342105	0.0614035	114	0.715	0.155	0.265	0.865	0.94	4.45975	0.36845	2.6382
11	0	2	0.59	0.0169492	0.338983	0.0338983	118	0.645	0.15	0.09	0.88	0.935	4.43065	0.3951	2.5672
11	0	3	0.813433	0.00458716	0.779817	0.0366972	218	0.451493	0.179104	0.186567	0.902985	0.955224	3.88892	0.503731	1.95422
12	0	1	0.735	0.0680272	0.741497	0.455782	147	0.615	0.3	0.175	0.74	0.92	4.75225	0.6085	2.6972
12	0	2	0.835	0.0838323	0.724551	0.407186	167	0.62	0.285	0.15	0.825	0.88	4.81245	0.66385	2.6725
12	0	3	0.83944	0.133504	0.786906	0.238768	779	0.606681	0.146552	0.170259	0.846983	0.857759	5.24487	0.669224	3.15126
13	0	1	0.79	0.183544	0.911392	0.265823	158	0.055	0.665	0.18	0.28	0.91	4.08585	0.5909	2.0436
13	0	2	0.885	0.0677966	0.757062	0.293785	177	0.37	0.435	0.205	0.695	0.905	4.5067	0.6687	2.3554
13	0	3	0.864583	0.060241	0.855422	0.108434	83	0.0104167	0.427083	0.0729167	0.583333	0.947917	3.28573	0.561458	1.41417
14	0	1	0.93	0.155914	0.827957	0.311828	186	0.425	0.255	0.03	0.685	0.94	4.11505	0.69185	1.9721
14	0	2	0.885	0.101695	0.870056	0.480226	177	0.37	0.11	0.115	0.695	0.92	3.8511	0.61305	1.86215
14	0	3	0.903101	0.0686695	0.824034	0.0515021	466	0.377907	0.174419	0.0813953	0.846899	0.905039	3.80386	0.618682	1.92533

## Sheet: Codebook
Variable name	Variable description	Units/coding (categorical)
Town	Township hospital generic ID	NA
Arm	Treatment arm.	0 = Control
		1 = Intervention
Time	Follow-up period	1 = Baseline
		2 = 6-months after randomisation (collected during the preceding 3 months)
		3 = 18-months after randomisation (collected during the preceding 3 months)
Ab_pr	Antibiotic prescription rate	Proportion
Ab_mult	Multiple antibiotic prescription rate	Proportion
Ab_broad	Broad-spectrum antibiotic prescription rate	Proportion
Ab_inj	Intravenously administered antibiotic prescription rate	Proportion
Av	Antiviral prescription rate	Proportion
Gluco	Glucocorticoid prescription rate	Proportion
Vit	Vitamin prescription rate	Proportion
Trad_chinese	Traditional Chinese medicine prescription rate	Proportion
Other_non_AB	Other non-antibiotic prescription rate	Proportion
Total_fee_usd	Total prescription cost	USD
Ab_usd	Cost of all antibiotics prescribed	USD
Non_ab_usd	Cost of all non-antibiotic medicines prescribed	USD
